# Supplementary material for: A bi-steric mTORC1-selective inhibitor overcomes drug resistance in breast cancer
Source: Oncogene. 2023 Jun 1;42(28):2207–17. doi: 10.1038/s41388-023-02737-z (PMC10328828; doi:10.1038/s41388-023-02737-z)
Supplement: Supplementary file 2 — Supplemental Table 1 [file 41388_2023_2737_MOESM2_ESM.xlsx]

## Sheet: Sheet1
Cell Line	Culture Media	Doubling Time (hrs)	Transcriptional Subtype	ER	PR	HER2
BT20	DMEM+10% FBS	61.8131	Basal	-	-	-
BT474	RPMI+10%FBS+Insulin+NaPyruvate+HEPES	91.236	Luminal	+	+	+
BT483	RPMI+10%FBS	140.947	Luminal	+	+	-
BT549	RPMI+10%FBS	24.7587	Claudin-low	-	-	-
HCC1428	RPMI+10%FBS	88.3285	Luminal	-	-	-
HCC38	RPMI+10%FBS	52.976	Claudin-low	-	-	-
LY2	DMEM+10% FBS	53.1407	Luminal	+	-	-
MCF7	DMEM+10% FBS	51.0063	Luminal	+	+	-
MDAMB157	DMEM+10% FBS	67.2895	Claudin-low	-	-	-
MDAMB175VII	DMEM+10% FBS	106.668	Luminal	+	-	-
MDAMB231	DMEM+10% FBS	25.1005	Claudin-low	-	-	-
MDAMB361	DMEM+10% FBS	73.7697	Luminal	+	-	+
MDAMB415	DMEM+10% FBS	85.3035	Luminal	+	-	-
MDAMB436	DMEM+10% FBS	63.3739	Claudin-low	-	-	-
MDAMB468	DMEM+10% FBS	52.2276	Basal	-	-	-
SKBR3	RPMI+10%FBS	55.9084	Luminal	-	-	+
T47D	RPMI+10%FBS	55.5326	Luminal	+	+	-
ZR751	RPMI+10%FBS+Insulin+NaPyruvate+HEPES	68.4908	Luminal	+	-	-
ZR7530	RPMI1640+10%FBS	336.04	Luminal	+	-	+
ZR75B	RPMI+10%FBS	62.7642	Luminal	+	-	-
MCF7_TAMR Cone#1	DMEM+10% FBS + 10uM Tam	36	Luminal	+	+	-
MCF7_TAMR Cone#2	DMEM+10% FBS + 5uM Tam	36	Luminal	+	+	-
