# Supplementary material for: A bi-steric mTORC1-selective inhibitor overcomes drug resistance in breast cancer
Source: Oncogene. 2023 Jun 1;42(28):2207–17. doi: 10.1038/s41388-023-02737-z (PMC10328828; doi:10.1038/s41388-023-02737-z)
Supplement: Supplementary file 3 — Supplemental Table 2 [file 41388_2023_2737_MOESM3_ESM.xlsx]

## Sheet: GO_Biological_Process_2021_tabl
GO_Biological_Process_2021	-log10 P-value	Overlap	P-value	Adjusted P-value	Genes
cytoplasmic translation (GO:0002181)	102.558	57/93	2.76973e-103	2.38197e-100	EIF4A2;RPL4;RPL3;RPL32;RPL31;RPL34;RPLP1;RPLP0;RPL10A;RPL8;RPL9;RPL6;RPL7;RPL7A;RPS16;RPL18A;RPS19;RPS18;RPL36;RPL35;RPL37;RPS11;RPL39;RPS10;RPS13;RPS12;RPS9;RPL21;RPS7;RPS8;RPL23;RPS5;RPL22;RPS6;RPL13A;RPL37A;RPL24;RPL27;RPL26;RPL29;RPL28;RPL10;RPL12;RPL11;RPL36A;RPS15A;RPS3;RPL15;RPS2;RPL18;RPL23A;RPS27;RPL27A;RPL22L1;RPS20;RPS21;RPS24
SRP-dependent cotranslational protein targeting to membrane (GO:0006614)	101.219	56/90	6.03899e-102	2.59676e-99	RPL4;RPL3;RPL32;RPL31;RPL34;RPLP1;RPLP0;RPL10A;RPL8;RPL9;RPL6;RPL7;RPL7A;RPS16;RPL18A;RPS19;RPS18;RPL36;RPL35;RPL37;RPS11;RPL39;RPS10;RPS13;RPS12;RPS9;RPL21;RPS7;RPS8;RPL23;RPS5;RPL22;RPS6;RPL13A;RPL37A;RPL24;RPL27;RPL26;RPL29;RPL28;RPL10;RPL12;RPL11;RPL36A;RPS15A;SRP72;RPS3;RPL15;RPS2;RPL18;RPL23A;RPS27;RPL27A;RPS20;RPS21;RPS24
cotranslational protein targeting to membrane (GO:0006613)	99.6099	56/94	2.45528e-100	7.03847e-98	RPL4;RPL3;RPL32;RPL31;RPL34;RPLP1;RPLP0;RPL10A;RPL8;RPL9;RPL6;RPL7;RPL7A;RPS16;RPL18A;RPS19;RPS18;RPL36;RPL35;RPL37;RPS11;RPL39;RPS10;RPS13;RPS12;RPS9;RPL21;RPS7;RPS8;RPL23;RPS5;RPL22;RPS6;RPL13A;RPL37A;RPL24;RPL27;RPL26;RPL29;RPL28;RPL10;RPL12;RPL11;RPL36A;RPS15A;SRP72;RPS3;RPL15;RPS2;RPL18;RPL23A;RPS27;RPL27A;RPS20;RPS21;RPS24
protein targeting to ER (GO:0045047)	96.3604	56/103	4.3612e-97	9.37658e-95	RPL4;RPL3;RPL32;RPL31;RPL34;RPLP1;RPLP0;RPL10A;RPL8;RPL9;RPL6;RPL7;RPL7A;RPS16;RPL18A;RPS19;RPS18;RPL36;RPL35;RPL37;RPS11;RPL39;RPS10;RPS13;RPS12;RPS9;RPL21;RPS7;RPS8;RPL23;RPS5;RPL22;RPS6;RPL13A;RPL37A;RPL24;RPL27;RPL26;RPL29;RPL28;RPL10;RPL12;RPL11;RPL36A;RPS15A;SRP72;RPS3;RPL15;RPS2;RPL18;RPL23A;RPS27;RPL27A;RPS20;RPS21;RPS24
nuclear-transcribed mRNA catabolic process, nonsense-mediated decay (GO:0000184)	95.5882	57/113	2.58108e-96	4.43945e-94	RPL4;RPL3;RPL32;RPL31;RPL34;RPLP1;RPLP0;CASC3;RPL10A;RPL8;RPL9;RPL6;RPL7;RPL7A;RPS16;RPL18A;RPS19;RPS18;RPL36;RPL35;RPL37;RPS11;RPL39;RPS10;RPS13;RPS12;RPS9;RPL21;RPS7;RPS8;RPL23;RPS5;RPL22;RPS6;RPL13A;RPL37A;RPL24;RPL27;RPL26;PABPC1;RPL29;RPL28;RPL10;RPL12;RPL11;RPL36A;RPS15A;RPS3;RPL15;RPS2;RPL18;RPL23A;RPS27;RPL27A;RPS20;RPS21;RPS24
peptide biosynthetic process (GO:0043043)	86.2296	58/162	5.89434e-87	8.44856e-85	RPL4;RPL3;RPL32;RPL31;RPL34;RPLP1;RPLP0;RPL10A;RPL8;RPL9;RPL6;RPL7;RPL7A;RPS16;RPS19;RPL18A;RPS18;RPL36;RPL35;RPL37;RPS11;RPL39;RPS10;RPS13;RPS12;RPS9;RPL21;RPS7;RPS8;RPS5;RPL23;PABPC4;RPS6;RPL22;RPL13A;EEF1A1;EEF1A2;RPL37A;RPL24;RPL27;RPL26;RPL29;RPL28;RPL10;RPL12;RPL11;RPL36A;RPS15A;RPS3;RPS2;RPL15;RPL18;RPL23A;RPS27;RPL27A;RPS20;RPS21;RPS24
translation (GO:0006412)	85.8446	62/214	1.43009e-86	1.75697e-84	RPL4;RPL3;RPL32;RPL31;RPL34;RPLP1;RPLP0;RPL10A;RPL8;RPL9;RPL6;RPL7;RPL7A;RPS16;RPS19;RPL18A;RPS18;RPL36;RPL35;RPL37;RPS11;RPL39;RPS10;RPS13;RPS12;RPS9;RPL21;RPS7;RPS8;RPS5;RPL23;PABPC4;RPS6;RPL22;RPL13A;EEF1A1;EEF1G;PPA1;EEF1A2;RPL37A;RPL24;RPL27;RPL26;RPL29;RPL28;RPL10;RPL12;RPL11;RPL36A;RPS15A;RPS3;RPS2;RPL15;RPL18;RPL23A;EEF2;RPS27;RPL27A;RPS20;RPL22L1;RPS21;RPS24
nuclear-transcribed mRNA catabolic process (GO:0000956)	82.4989	57/171	3.17041e-83	3.4082e-81	RPL4;RPL3;RPL32;RPL31;RPL34;RPLP1;RPLP0;CASC3;RPL10A;RPL8;RPL9;RPL6;RPL7;RPL7A;RPS16;RPS19;RPL18A;RPS18;RPL36;RPL35;RPL37;RPS11;RPL39;RPS10;RPS13;RPS12;RPS9;RPL21;RPS7;RPS8;RPS5;RPL23;RPS6;RPL22;RPL13A;RPL37A;RPL24;RPL27;RPL26;PABPC1;RPL29;RPL28;RPL10;RPL12;RPL11;RPL36A;RPS15A;RPS3;RPS2;RPL15;RPL18;RPL23A;RPS27;RPL27A;RPS20;RPS21;RPS24
cellular macromolecule biosynthetic process (GO:0034645)	72.4467	61/314	3.5755e-73	3.41659e-71	RPL4;RPL3;RPL32;RPL31;RPL34;RPLP1;RPLP0;RPL10A;RPL8;RPL9;RPL6;RPL7;RPL7A;RPS16;RPS19;RPL18A;RPS18;RPL36;RPL35;RPL37;RPS11;RPL39;RPS10;RPS13;RPS12;RPS9;RPL21;RPS7;RPS8;RPS5;RPL23;PABPC4;RPS6;RPL22;RPL13A;EEF1A1;EEF1G;EEF1A2;RPL37A;RPL24;RPL27;RPL26;RPL29;RPL28;RPL10;RPL12;RPL11;RPL36A;RPS15A;RPS3;RPS2;RPL15;RPL18;NAP1L1;RPL23A;EEF2;RPS27;RPL27A;RPS20;RPS21;RPS24
gene expression (GO:0010467)	65.4719	59/356	3.3735e-66	2.90121e-64	RPL4;RPL3;RPL32;RPL31;RPL34;RPLP1;RPLP0;CASC3;RPL10A;RPL8;RPL9;RPL6;RPL7;RPL7A;RPS16;RPS19;RPL18A;RPS18;RPL36;RPL35;RPL37;RPS11;RPL39;RPS10;RPS13;RPS12;RPS9;RPL21;RPS7;RPS8;RPS5;RPL23;PABPC4;RPS6;RPL22;RPL13A;EEF1A1;EEF1A2;RPL37A;RPL24;RPL27;RPL26;RPL29;RPL28;RPL10;RPL12;RPL11;RPL36A;RPS15A;RPS3;RPS2;RPL15;RPL18;RPL23A;RPS27;RPL27A;RPS20;RPS21;RPS24
cellular protein metabolic process (GO:0044267)	62.7886	60/417	1.62697e-63	1.272e-61	RPL4;RPL3;RPL32;RPL31;RPL34;RPLP1;RPLP0;RPL10A;RPL8;RPL9;RPL6;RPL7;RPL7A;RPS16;RPS19;RPL18A;RPS18;RPL36;RPL35;RPL37;RPS11;RPL39;RPS10;RPS13;RPS12;RPS9;RPL21;RPS7;RPS8;RPS5;RPL23;PABPC4;RPS6;RPL22;RPL13A;EEF1A1;EEF1A2;RPL37A;RPL24;RPL27;RPL26;RPL29;RPL28;RPL10;RPL12;RPL11;RPL36A;RPS15A;RPS3;LTA4H;RPS2;RPL15;RPL18;RPL23A;KTN1;RPS27;RPL27A;RPS20;RPS21;RPS24
rRNA metabolic process (GO:0016072)	60.074	45/162	8.43341e-61	6.04394e-59	RPL4;RPL3;RPL32;RPL10;RPL31;RPL34;RPLP1;RPL12;RPLP0;RPL11;RPL36A;RPL10A;RPL8;RPL9;RPL6;RPL7;RPL7A;RPS16;RPS19;RPL18A;RPL36;RPL35;RPL37;RPS2;RPL15;RPL18;RPL39;RPS9;RPL21;RPS7;RPL23;RPS6;RPL22;RPL13A;RPL23A;RPS27;RPL27A;RPL37A;RPL24;RPL27;RPL26;RPL29;RPL28;NOP53;RPS24
rRNA processing (GO:0006364)	58.6063	45/173	2.47576e-59	1.63781e-57	RPL4;RPL3;RPL32;RPL10;RPL31;RPL34;RPLP1;RPL12;RPLP0;RPL11;RPL36A;RPL10A;RPL8;RPL9;RPL6;RPL7;RPL7A;RPS16;RPS19;RPL18A;RPL36;RPL35;RPL37;RPS2;RPL15;RPL18;RPL39;RPS9;RPL21;RPS7;RPL23;RPS6;RPL22;RPL13A;RPL23A;RPS27;RPL27A;RPL37A;RPL24;RPL27;RPL26;RPL29;RPL28;NOP53;RPS24
ribosome biogenesis (GO:0042254)	56.3135	45/192	4.85844e-57	2.98447e-55	RPL4;RPL3;RPL32;RPL10;RPL31;RPL34;RPLP1;RPL12;RPLP0;RPL11;RPL36A;RPL10A;RPL8;RPL9;RPL6;RPL7;RPL7A;RPS16;RPS19;RPL18A;RPL36;RPL35;RPL37;RPS2;RPL15;RPL18;RPL39;RPS9;RPL21;RPS7;RPL23;RPS6;RPL22;RPL13A;RPL23A;RPS27;RPL27A;RPL37A;RPL24;RPL27;RPL26;RPL29;RPL28;NOP53;RPS24
ncRNA processing (GO:0034470)	55.3181	45/201	4.80708e-56	2.75606e-54	RPL4;RPL3;RPL32;RPL10;RPL31;RPL34;RPLP1;RPL12;RPLP0;RPL11;RPL36A;RPL10A;RPL8;RPL9;RPL6;RPL7;RPL7A;RPS16;RPS19;RPL18A;RPL36;RPL35;RPL37;RPS2;RPL15;RPL18;RPL39;RPS9;RPL21;RPS7;RPL23;RPS6;RPL22;RPL13A;RPL23A;RPS27;RPL27A;RPL37A;RPL24;RPL27;RPL26;RPL29;RPL28;NOP53;RPS24
ribosomal large subunit biogenesis (GO:0042273)	14.2968	1957-12-01	5.04916e-15	2.71393e-13	RPL7A;RPL3;RPL10;RPLP0;RPL11;RPL24;RPL23A;RPL26;RPL10A;NOP53;RPL6;RPL7
ribosome assembly (GO:0042255)	13.3716	1950-11-01	4.24965e-14	2.14982e-12	RPL3;RPS27;RPS19;RPL10;RPS5;RPLP0;RPL11;RPL24;RPL23A;NOP53;RPL6
ribosomal large subunit assembly (GO:0000027)	11.3116	2021-08-25	4.88027e-12	2.33169e-10	RPL3;RPL10;RPL11;RPLP0;RPL24;RPL23A;NOP53;RPL6
ribonucleoprotein complex assembly (GO:0022618)	10.8539	13/136	1.39985e-11	6.33616e-10	MCTS1;RPL3;HSP90AB1;RPL10;RPS5;RPLP0;RPL11;RPL23A;RPL6;RPS27;RPS19;RPL24;NOP53
ribonucleoprotein complex biogenesis (GO:0022613)	8.0276	1960-08-01	9.38435e-09	4.03527e-07	RPS16;RPS19;RPS7;RPS6;RPL11;RPL26;RPS24;RPL7

## Sheet: GO_Cellular_Component_2021_tabl
GO_Cellular_Component_2021	-log10 P-value	Overlap	P-value	Adjusted P-value	Genes
cytosolic large ribosomal subunit (GO:0022625)	65.178	36/55	6.63723e-66	9.35849e-64	RPL4;RPL3;RPL32;RPL10;RPL31;RPL34;RPLP1;RPL12;RPLP0;RPL11;RPL36A;RPL10A;RPL8;RPL9;RPL6;RPL7;RPL7A;RPL18A;RPL36;RPL35;RPL37;RPL15;RPL18;RPL39;RPL21;RPL23;RPL22;RPL13A;RPL23A;RPL27A;RPL37A;RPL24;RPL27;RPL26;RPL29;RPL28
large ribosomal subunit (GO:0015934)	63.4758	36/59	3.34387e-64	2.35743e-62	RPL4;RPL3;RPL32;RPL10;RPL31;RPL34;RPLP1;RPL12;RPLP0;RPL11;RPL36A;RPL10A;RPL8;RPL9;RPL6;RPL7;RPL7A;RPL18A;RPL36;RPL35;RPL37;RPL15;RPL18;RPL39;RPL21;RPL23;RPL22;RPL13A;RPL23A;RPL27A;RPL37A;RPL24;RPL27;RPL26;RPL29;RPL28
ribosome (GO:0005840)	48.4129	30/62	3.86476e-49	1.81644e-47	RPL32;RPL31;RPL11;RPL36A;RPL10A;RPL8;RPL9;RPL6;RPL7A;RPL18A;RPS19;RPS18;RPL36;RPS3;RPL15;RPS11;RPL18;RPL39;RPS10;RPS13;RPS9;RPS7;RPL23;RPS5;RPL13A;RPS27;RPL24;EIF3H;RPL27;RPS21
focal adhesion (GO:0005925)	33.4403	39/387	3.62855e-34	1.27906e-32	RPL4;RPL3;RPL31;RPLP1;RPL12;RPLP0;GDI2;RPL10A;RPL8;RPL9;RPL6;RPL7;ACTG1;PDLIM1;RPL7A;RPS16;RPS19;RPS18;PCBP2;PPFIA1;RPS3;RPS2;RPS11;RPL18;RPS10;RPS13;HSPA8;RPS9;RPS7;RPS8;RPS5;RPL23;RPL22;HMGA1;NME2;RPL13A;RPL37A;RPL27;PABPC1
cell-substrate junction (GO:0030055)	33.1362	39/394	7.30755e-34	2.06073e-32	RPL4;RPL3;RPL31;RPLP1;RPL12;RPLP0;GDI2;RPL10A;RPL8;RPL9;RPL6;RPL7;ACTG1;PDLIM1;RPL7A;RPS16;RPS19;RPS18;PCBP2;PPFIA1;RPS3;RPS2;RPS11;RPL18;RPS10;RPS13;HSPA8;RPS9;RPS7;RPS8;RPS5;RPL23;RPL22;HMGA1;NME2;RPL13A;RPL37A;RPL27;PABPC1
small ribosomal subunit (GO:0015935)	31.2092	20/45	6.17759e-32	1.45173e-30	RPS9;RPS7;RPS8;RPS5;RPS6;RPS15A;RPS16;RPS27;RPS19;RPS18;RACK1;RPS3;RPS20;RPS2;RPS11;RPS10;RPS21;RPS13;RPS24;RPS12
cytosolic small ribosomal subunit (GO:0022627)	30.3679	19/40	4.28602e-31	8.63327e-30	RPS9;RPS7;RPS8;RPS5;RPS6;RPS15A;RPS16;RPS27;RPS19;RPS18;RPS3;RPS20;RPS2;RPS11;RPS10;RPS21;RPS13;RPS24;RPS12
polysomal ribosome (GO:0042788)	24.4586	15/30	3.47849e-25	6.13084e-24	RPL32;RPL31;RPL11;RPL36A;RPL10A;RPL8;RPL6;RPL7A;RPL18A;RPL36;EIF3H;RPL24;RPL18;RPL39;RPS21
intracellular non-membrane-bounded organelle (GO:0043232)	13.6595	36/1158	2.19011e-14	3.43118e-13	RPL4;RPL3;RPL11;RPL36A;RPL9;RPL7;ACTG1;PDLIM1;RPL7A;RPS19;RPS18;RPL36;RPS3;RPL35;RPS2;RPL15;RPS11;RPL18;RPS10;RPS13;RPS9;RPS7;RPS5;RPL23;TUBB;RPS6;RPL13A;RPL23A;GNL2;SETSIP;EEF1A1;RPS27;RPL27;RPL26;GAPDH;NOP53
nucleolus (GO:0005730)	10.2603	25/733	5.49163e-11	7.74321e-10	RPL4;RPL3;RPL11;RPL7;RPL7A;RPS19;RPL36;RPS3;RPL35;RPS2;RPS11;RPL18;RPS10;RPS13;RPS9;RPS7;RPL23;RPS6;RPL13A;RPL23A;GNL2;EEF1A1;RPL27;RPL26;NOP53
nuclear lumen (GO:0031981)	10.1111	25/745	7.74353e-11	9.9258e-10	RPL4;RPL3;RPL11;RPL7;RPL7A;RPS19;RPL36;RPS3;RPL35;RPS2;RPS11;RPL18;RPS10;RPS13;RPS9;RPS7;RPL23;RPS6;RPL13A;RPL23A;GNL2;EEF1A1;RPL27;RPL26;NOP53
intracellular membrane-bounded organelle (GO:0043231)	8.42219	69/5192	3.78278e-09	4.44476e-08	RPL4;RPL3;HSP90AB1;CCNI;KDELR1;RPLP0;CASC3;YBX1;RPL10A;RPL9;YBX3;RPL6;RPL7;ACTG1;RPL7A;RPS18;TUBB3;RAVER2;RACK1;UFD1;RPS13;RPS12;RPS9;RPS7;GLRX3;RPS8;PABPC4;TUBB;RPS6;RPL22;NME2;RPL13A;PGD;GNL2;SETSIP;EEF1A1;EEF1G;EEF1A2;RPL37A;RPL27;VDAC1;PABPC1;SLC25A5;GAPDH;SLC25A6;STX12;RPL10;SHMT2;MTA1;PCBP2;RPS3;ANO10;LTA4H;RPS2;RPL15;RPL18;HSPA8;TAF10;HMGA1;NAP1L1;RPL23A;EEF2;MUC5B;RPS27;P4HA1;RGS10;NOP53;…
nucleus (GO:0005634)	8.00755	62/4484	9.82756e-09	1.06591e-07	RPL4;RPL3;HSP90AB1;CCNI;RPLP0;CASC3;YBX1;RPL10A;RPL9;YBX3;RPL6;RPL7;ACTG1;RPL7A;RPS18;TUBB3;RAVER2;RACK1;UFD1;RPS13;RPS9;RPS7;GLRX3;RPS8;PABPC4;TUBB;RPS6;RPL22;NME2;RPL13A;PGD;GNL2;SETSIP;EEF1A1;EEF1G;EEF1A2;RPL37A;RPL27;VDAC1;PABPC1;SLC25A5;GAPDH;SLC25A6;RPL10;SHMT2;MTA1;PCBP2;RPS3;LTA4H;RPS2;RPL15;RPL18;HSPA8;TAF10;HMGA1;NAP1L1;RPL23A;EEF2;RPS27;RGS10;RPS24;TPT1
asymmetric synapse (GO:0032279)	7.44991	10/133	3.54888e-08	3.57423e-07	RPS27;RPS19;RPS18;RPL12;RPLP0;RPS3;RPL8;RPS13;GPHN;RPL7
postsynaptic density (GO:0014069)	7.29701	10/138	5.04651e-08	4.74372e-07	RPS27;RPS19;RPS18;RPL12;RPLP0;RPS3;RPL8;RPS13;GPHN;RPL7
cytoplasmic vesicle lumen (GO:0060205)	4.76143	7/115	1.73211e-05	0.000152642	EEF1A1;HSPA8;HSP90AB1;GDI2;NME2;CCT8;EEF2
ficolin-1-rich granule lumen (GO:1904813)	4.57193	7/123	2.67962e-05	0.000222251	EEF1A1;HSPA8;HSP90AB1;NME2;LTA4H;CCT8;EEF2
secretory granule lumen (GO:0034774)	4.07726	10/316	8.37036e-05	0.000655678	EEF1A1;HSPA8;HSP90AB1;TUBB;CREG1;GDI2;OLA1;NME2;CCT8;EEF2
ficolin-1-rich granule (GO:0101002)	3.47669	7/184	0.000333661	0.00247612	EEF1A1;HSPA8;HSP90AB1;NME2;LTA4H;CCT8;EEF2
cytoplasmic side of lysosomal membrane (GO:0098574)	3.31275	2021-02-05	0.000486686	0.00343113	EEF1A1;EEF1A2

## Sheet: GO_Molecular_Function_2021_tabl
GO_Molecular_Function_2021	-log10 P-value	Overlap	P-value	Adjusted P-value	Genes
RNA binding (GO:0003723)	62.0694	86/1406	8.52341e-63	1.59388e-60	RPL4;EIF4A2;RPL3;HSP90AB1;RPL32;RPL31;RPL34;RPLP0;GDI2;CASC3;YBX1;RPL10A;RPL8;RPL9;YBX3;RPL6;RPL7;RPL7A;RPS16;RPS19;RPL18A;RPS18;RAVER2;RPL36;RACK1;RPL35;RPL37;RPS11;RPL39;RPS10;RPS13;RPS12;RPS9;RPL21;RPS7;GLRX3;RPS8;RPS5;RPL23;PABPC4;RPS6;RPL22;RPL13A;GNL2;EEF1A1;RPL37A;RPL24;RPL27;RPL26;PABPC1;RPL29;SLC25A5;RPL28;RPL10;RPL12;RPL11;RPL36A;RPS15A;HNRNPDL;SRP72;PCBP2;RPS3;LTA4H;RPS2;RPL15;RPL18;HS…
cadherin binding (GO:0045296)	11.8725	19/322	1.34122e-12	1.25404e-10	HSPA8;HSP90AB1;RPL34;OLA1;RPL23A;EEF2;RPL6;KTN1;EEF1G;PDLIM1;RPL7A;KRT18;FASN;RACK1;RPL24;RPS2;RPL15;CCT8;RPL29
rRNA binding (GO:0019843)	10.915	1942-09-01	1.21618e-11	7.58087e-10	RPS9;RPL12;RPL23;RPS5;RPL11;RPLP0;RPS3;NOP53;RPS13
ubiquitin ligase inhibitor activity (GO:1990948)	9.04928	2021-05-08	8.92733e-10	4.17353e-08	RPS7;RPL23;RPL11;RPS20;RPL37
ubiquitin-protein transferase inhibitor activity (GO:0055105)	8.69956	2021-05-09	1.9973e-09	7.4699e-08	RPS7;RPL23;RPL11;RPS20;RPL37
mRNA binding (GO:0003729)	8.27182	14/263	5.34785e-09	1.66675e-07	RPS7;SHMT2;RPS5;PABPC4;RPL13A;YBX3;RPL7;PCBP2;RPS3;RPL35;RPL26;PABPC1;RPS2;RPS13
large ribosomal subunit rRNA binding (GO:0070180)	5.4692	2021-03-05	3.39467e-06	9.06862e-05	RPL12;RPL23;RPLP0
mRNA 5'-UTR binding (GO:0048027)	4.57371	2021-04-25	2.66863e-05	0.000623791	RPS7;SHMT2;RPL26;RPS13
ubiquitin protein ligase binding (GO:0031625)	3.94981	9/265	0.00011225	0.00220552	HSPA8;HSP90AB1;RPL23;TUBB;PCBP2;RPL11;CASC3;SLC25A5;ACTG1
translation elongation factor activity (GO:0003746)	3.92833	2021-03-14	0.000117942	0.00220552	EEF1A1;EEF1A2;EEF2
ubiquitin-like protein ligase binding (GO:0044389)	3.74687	9/282	0.000179114	0.00304494	HSPA8;HSP90AB1;RPL23;TUBB;PCBP2;RPL11;CASC3;SLC25A5;ACTG1
translation initiation factor activity (GO:0003743)	3.7083	1941-04-01	0.000195751	0.00305046	EIF4A2;EIF3K;EIF3L;EIF3H
poly(A) binding (GO:0008143)	3.31985	2021-03-22	0.00047879	0.00650073	HNRNPDL;PABPC4;PABPC1
TPR domain binding (GO:0030911)	3.31275	2021-02-05	0.000486686	0.00650073	HSP90AB1;SRP72
poly-purine tract binding (GO:0070717)	3.00546	2021-03-28	0.000987506	0.0118349	HNRNPDL;PABPC4;PABPC1
ADP transmembrane transporter activity (GO:0015217)	2.99456	2021-02-07	0.00101261	0.0118349	SLC25A5;SLC25A6
5S rRNA binding (GO:0008097)	2.76449	2021-02-09	0.00171991	0.017868	RPL11;NOP53
small ribosomal subunit rRNA binding (GO:0070181)	2.76449	2021-02-09	0.00171991	0.017868	RPS3;RPS13
ATP transmembrane transporter activity (GO:0005347)	2.66959	2021-02-10	0.00213997	0.0210618	SLC25A5;SLC25A6
mRNA 3'-UTR binding (GO:0003730)	2.5112	1985-04-01	0.00308179	0.0288147	RPS7;PABPC4;PABPC1;YBX3

## Sheet: ENCODE_and_ChEA_Consensus_TFs_f
ENCODE_and_ChEA_Consensus_TFs	-log10 P-value	Overlap	P-value	Adjusted P-value	Genes
MYC CHEA	51.3682	58/573	4.28311e-52	4.11179e-50	RPL4;RPL3;HSP90AB1;RPL32;RPL31;RPLP1;YBX1;RPL8;YBX3;RPL6;RPL7;RPL7A;RPS19;RPL18A;RPS18;RPL36;RPL35;RPL37;RPS11;RPS13;RPS12;RPS9;RPL21;RPS7;RPS8;RPS5;RPL23;TUBB;RPS6;RPL22;NME2;HAUS4;RPL37A;RPL27;RPL26;PABPC1;RPL29;RPL28;RPL10;SHMT2;RPL12;RPL11;RPL36A;RPS15A;RPS3;RPS2;RPL15;RPL18;HSPA8;HMGA1;RPL23A;EEF2;CCT6A;RPS27;RPL27A;FASN;RPS21;RPS24
MYC ENCODE	41.2215	71/1515	6.00499e-42	2.88239e-40	RPL4;EIF4A2;RPL3;HSP90AB1;RPL32;RPL31;RPL34;RPLP1;RPLP0;GDI2;OLA1;YBX1;RPL10A;RPL9;YBX3;RPL6;GPHN;RPL7;RPL7A;RPS16;RPS19;RPL18A;RPL36;RPL37;RPS11;RPL39;RPS10;RPS13;RPS12;RPL21;RPS7;RPS8;RPS5;RPL23;RPS6;RPL22;NME2;GNL2;EEF1A1;PPA1;MTHFD2;RPL37A;RPL24;RPL27;RPL26;PABPC1;RPL29;SLC25A6;RPL10;RPL12;RPL11;RPL36A;RPS15A;HNRNPDL;RPS3;RPS2;RPL15;CCT8;RPL18;HSPA8;HMGA1;RPL23A;EEF2;CCT6A;EIF3K;FASN;CCDC6;RP…
TAF1 ENCODE	39.2428	94/3346	5.71709e-40	1.82947e-38	RPL4;EIF4A2;SLC25A3;RPL3;HSP90AB1;RPL32;CCNI;RPL31;RPL34;RPLP1;RPLP0;GDI2;CASC3;YBX1;RPL10A;RPL8;RPL9;RPL6;GPHN;RPL7;ACTG1;RPL7A;RPS16;RPS19;RPL18A;RPL36;RPL35;RPL37;RPS11;RPL39;RPS10;RPS13;RPS12;RPS9;RPL21;RPS7;GLRX3;RPS8;RPS5;RPL23;PABPC4;RPS6;RPL22;ALG5;RPL13A;PGD;EEF1A1;EEF1G;MTHFD2;RPL37A;RPL24;RPL27;RPL26;PABPC1;RPL29;RPL28;PFDN5;GAPDH;SLC25A6;STX12;RPL10;RPL12;RPL11;RAP1GDS1;RPL36A;RPS15A;…
TAF7 ENCODE	35.587	48/640	2.58829e-36	6.2119e-35	RPL4;RPL3;HSP90AB1;RPL32;CCNI;RPL10;RPL31;RPLP1;RPLP0;RPL11;RPL6;RPS16;RPS15A;RPS19;CREG1;RPL36;RPS3;RPL35;RPL37;RPS2;RPL15;RPS10;RPS13;RPS12;HSPA8;RPS7;RPS8;PABPC4;RPS6;HMGA1;RPL13A;RPL23A;EEF2;EEF1A1;EEF1G;RPS27;RPL27A;FASN;TMEM238;RPL37A;RPL27;RPS20;PABPC1;RPL29;RPL28;RPS21;RPS24;METAP2
KAT2A ENCODE	27.5286	22/90	2.96073e-28	5.68461e-27	RPL4;HSP90AB1;RPL32;RPS7;RPL31;RPS8;RPL34;RPL12;RPS6;RPL11;RPL9;RPL6;EEF1G;RPL36;RPS3;RPL24;RPL27;RPL37;RPL15;RPS2;RPL29;RPL18
ATF2 ENCODE	26.904	75/2852	1.24742e-27	1.99587e-26	RPL4;EIF4A2;SLC25A3;RPL3;HSP90AB1;RPL32;CCNI;RPL31;RPL34;RPLP1;RPLP0;GDI2;CASC3;RPL10A;RPL8;RPL9;YBX3;RPL6;RPL7;RPL7A;RPS16;RPS19;RPL36;RPL35;RPL37;RPS11;RPS13;RPS12;RPS9;RPL21;RPS7;RPS8;RPS5;RPL23;SACM1L;RPS6;RPL22;ALG5;RPL13A;EEF1A1;EEF1G;MTHFD2;RPL37A;RPL24;RPL27;RPL26;RPL29;GAPDH;STX12;RPL10;RPL12;RPL11;RPL36A;RPS15A;HNRNPDL;PCBP2;RPS3;LTA4H;RPS2;RPL15;RPL18;HSPA8;TAF10;HMGA1;RPL23A;AP2B1;EEF…
NELFE ENCODE	23.1448	26/234	7.16403e-24	9.82495e-23	EIF4A2;RPL3;HSP90AB1;RPL10;RPLP1;RPL12;RPLP0;YBX1;RPL10A;ACTG1;RPS16;RPS2;RPL15;RPL39;RPS13;HSPA8;RPS9;RPS6;EEF2;EEF1A1;RPS27;RPL27A;FASN;RPS20;PABPC1;GAPDH
PML ENCODE	23.0491	54/1596	8.93006e-24	1.07161e-22	EIF4A2;SLC25A3;RPL3;CCNI;RPL31;RPLP1;RPLP0;GDI2;RPL10A;RPL8;ACTG1;RPL7A;RPS16;RPS19;RPL35;RPL37;RPS12;RPS9;RPS7;RPS8;RPS5;RPL13A;EEF1A1;EEF1G;MTHFD2;RPL37A;RPL24;VDAC1;RPL26;PABPC1;SLC25A5;RPL28;GAPDH;RPL10;RPL12;RPL11;RPL36A;RPS15A;HNRNPDL;RPS3;RPS2;RPL15;HSPA8;TAF10;NAP1L1;EEF2;CCT6A;P4HA1;EIF3L;RPL27A;FASN;TMEM238;RPL22L1;RPS21
MAX ENCODE	21.6748	59/2073	2.11457e-22	2.25555e-21	RPL4;HSP90AB1;RPL32;RPL31;RPLP0;GDI2;OLA1;YBX1;RPL10A;YBX3;GPHN;RPL7;RPL7A;RPL35;RPL37;RPS11;RPL39;RPS10;RPS13;RPS12;RPL21;SSR4;RPS8;RPS5;RPL23;RPS6;RPL22;NME2;HAUS4;RPL13A;PGD;GNL2;PPA1;MTHFD2;RPL27;RPL26;PABPC1;SLC25A5;RPL10;SHMT2;RPL12;RPL11;RAP1GDS1;RPL36A;RPS15A;HNRNPDL;RPS2;CCT8;RPL18;HMGA1;RPL23A;EEF2;CCT6A;EIF3K;FASN;CCDC6;RPS20;RPL22L1;RPS24
BRCA1 ENCODE	15.66	64/3218	2.18786e-16	2.10035e-15	RPL4;EIF4A2;SLC25A3;HSP90AB1;CCNI;RPL34;RPLP0;GDI2;RPL10A;RPL9;YBX3;RPL7A;RPS16;RPS19;RPL18A;RPL35;RPL37;RPS11;RPS9;RPS7;SSR4;MIOS;RPS8;RPS5;RPL23;PABPC4;RPS6;RPL22;ALG5;NME2;PGD;EEF1A1;EEF1G;MTHFD2;RPL24;RPL27;RPL26;GAPDH;SLC25A6;STX12;RPL10;RPL12;RAP1GDS1;ABR;RPS15A;HNRNPDL;PCBP2;RPS2;RPL15;CCT8;RPL18;HSPA8;NAP1L1;RPL23A;AP2B1;CCT6A;P4HA1;EIF3K;EIF3L;RPL27A;EIF3H;RPS20;RPL22L1;TPT1
KLF4 CHEA	10.3378	29/987	4.59368e-11	4.00903e-10	EIF4A2;HSP90AB1;RPL10;RPL12;RPL8;ACTG1;RPL7A;RPS15A;RPS19;HNRNPDL;TUBB3;RPL37;RPS2;RPS11;CRTAP;RPL21;RPS8;RPS5;RPL23;SACM1L;TUBB;RPL22;RPL13A;AP2B1;ASS1;EEF1A1;CCT6A;GAPDH;TPT1
YY1 ENCODE	10.1913	50/2753	6.43717e-11	5.14974e-10	RPL4;EIF4A2;SLC25A3;RPL3;RPL32;RPL34;RPLP0;GDI2;CASC3;YBX1;RPL7A;RPL18A;RPL36;RPS11;RPS13;RPL21;SSR4;GLRX3;MIOS;RPS8;RPL22;ALG5;RPL13A;EEF1A1;EEF1G;RPL24;RPL26;PFDN5;GAPDH;RPL12;RPL11;RPS15A;HNRNPDL;SRP72;BTBD2;RPS3;RPS2;RPL15;RPL18;HSPA8;RPL23A;AP2B1;EEF2;RPS27;EIF3L;CCDC6;EIF3H;RPL22L1;RPS24;METAP2
ZBTB33 ENCODE	9.11088	23/702	7.74673e-10	5.72066e-09	RPL4;EIF4A2;RPS9;RPS7;SSR4;RPL23;SACM1L;RPL12;RPS6;GDI2;RPL23A;RPL10A;CCT6A;EEF1G;RPL7A;RPS15A;RPS19;RPL27A;RPL24;RPL26;RPS2;CCT8;RPS11
CREB1 ENCODE	8.81873	42/2238	1.51798e-09	1.0409e-08	SLC25A3;RPL3;HSP90AB1;CCNI;RPL10;RPL31;RPL34;RPL12;RPLP0;RPL8;RPL9;HNRNPDL;PCBP2;RPS3;RPS2;RPS11;RPL18;RPS13;MCTS1;RPS9;RPL21;RPS7;SSR4;RPS8;RPS5;RPL23;SACM1L;TAF10;RPL13A;RPL23A;AP2B1;EEF2;EEF1A1;CCT6A;RPS27;EIF3K;RPL24;EIF3H;RPL27;RPL22L1;PABPC1;TPT1
CEBPD ENCODE	8.01865	22/734	9.57967e-09	6.13099e-08	EIF4A2;RPL10;RPL23;RPLP1;PABPC4;RPS6;RPLP0;HAUS4;RPL13A;EEF2;RPL9;ACTG1;EEF1A1;RPS27;RPL27A;PCBP2;RPL36;RPL24;RPS20;RPL26;RPL18;TPT1
ELF1 ENCODE	7.00072	41/2483	9.98353e-08	5.99012e-07	RPL4;SLC25A3;RPL3;RPL32;RPL31;RPL34;RPL12;RPL11;RPL36A;RPL6;RPS16;RPS19;RPS3;RPL37;CCT8;RPS11;RPL18;RPS10;RPS12;MCTS1;HSPA8;RPL21;RPS7;RPS5;RPL23;SACM1L;TAF10;RPS6;RPL13A;AP2B1;RPS27;EIF3L;RPL27A;EIF3H;RPL27;RPL22L1;RPL26;PABPC1;RPL29;PFDN5;SMAP1
FLI1 ENCODE	6.11848	18/650	7.61243e-07	4.29879e-06	RPS7;RPL34;RPLP1;RPS6;AP2B1;GNL2;RPL6;RPS27;RPS19;RPS18;RPL27A;RPS3;RPL27;RPL37;RPL15;RPS11;RPS21;RPS13
NR2C2 ENCODE	5.91377	13/350	1.21965e-06	6.50478e-06	RPS5;RPL22;PGD;GPHN;RPS15A;SRP72;PCBP2;RPL35;RPL27;RPS20;CCT8;RPS21;SLC25A6
ZMIZ1 ENCODE	5.75717	21/914	1.74916e-06	8.83784e-06	STX12;HSP90AB1;CCNI;RPS8;RPLP1;TAF10;RPLP0;HMGA1;RPL36A;RPL10A;ACTG1;EEF1A1;P4HA1;FASN;CREG1;RPL36;RPS2;TKT;SLC25A5;RPL28;RPS21
TCF3 ENCODE	5.73342	20/840	1.84749e-06	8.86795e-06	EIF4A2;RPL3;HSP90AB1;MIOS;RPS6;ALG5;OLA1;RPL10A;EEF2;ACTG1;EEF1A1;PDLIM1;RPL18A;P4HA1;PCBP2;RPL36;RPL35;RPS20;RPS10;TPT1

## Sheet: MSigDB_Hallmark_2020_table
MSigDB_Hallmark_2020	-log10 P-value	Overlap	P-value	Adjusted P-value	Genes
Myc Targets V1	13.22	17/200	6.02566e-14	1.86795e-12	SLC25A3;HSP90AB1;RPL34;RPS5;PABPC4;RPS6;RPL22;RPLP0;NAP1L1;RPL6;RACK1;RPS3;VDAC1;PABPC1;RPS2;RPL18;RPS10
mTORC1 Signaling	3.25956	7/200	0.000550093	0.00852644	CCT6A;P4HA1;PPA1;MTHFD2;SHMT2;LTA4H;GAPDH
Oxidative Phosphorylation	1.86095	5/200	0.0137736	0.142328	SLC25A3;ATP5MC2;VDAC1;SLC25A5;SLC25A6
Protein Secretion	1.51618	1996-03-01	0.0304663	0.206564	STX12;KRT18;AP2B1
Unfolded Protein Response	1.33871	3/113	0.0458445	0.206564	EIF4A2;MTHFD2;EEF2

## Sheet: NCI-Nature_2016_table
NCI-Nature_2016	-log10 P-value	Overlap	P-value	Adjusted P-value	Genes
Validated targets of C-MYC transcriptional activation	4.69687	1979-06-01	2.0097e-05	0.000381844	MTA1;TAF10;RPL11;NME2;HMGA1;GAPDH
Regulation of RAC1 activity	1.53165	1938-02-01	0.0294	0.2793	ABR;RAP1GDS1

## Sheet: ARCHS4_Kinases_Coexp_table
ARCHS4_Kinases_Coexp	-log10 P-value	Overlap	P-value	Adjusted P-value	Genes
PKN3 human kinase ARCHS4 coexpression	8.48002	15/299	3.31118e-09	3.24496e-07	RPL4;AHCY;SHMT2;RPL12;NME2;YBX1;RPL8;EEF2;EEF1G;RPL7A;MTA1;BTBD2;RPS2;RPL29;TKT
CDK4 human kinase ARCHS4 coexpression	8.48002	15/299	3.31118e-09	3.24496e-07	CRTAP;SLC25A3;AHCY;SHMT2;TUBB;RPLP0;HMGA1;NME2;RPL8;CCT6A;EEF1G;RPS2;RPL29;GAPDH;SLC25A6
STK26 human kinase ARCHS4 coexpression	8.48002	15/299	3.31118e-09	3.24496e-07	RPL4;RPL3;HSP90AB1;AHCY;RPL12;GDI2;HAUS4;NAP1L1;RPL10A;EEF1A1;CCT6A;MTHFD2;LTA4H;CCT8;TKT
CDK2 human kinase ARCHS4 coexpression	7.56653	14/299	2.71314e-08	1.59533e-06	RPL4;CRTAP;AHCY;SHMT2;RPL12;RPLP0;NME2;YBX1;RPL8;EEF2;CCT6A;EEF1G;RPL7A;GAPDH
SRPK1 human kinase ARCHS4 coexpression	7.56653	14/299	2.71314e-08	1.59533e-06	RPL4;HSP90AB1;AHCY;SHMT2;TUBB;RPL12;HMGA1;OLA1;YBX1;CCT6A;MTHFD2;VDAC1;CCT8;RPS10
CSNK2A1 human kinase ARCHS4 coexpression	5.84436	12/299	1.431e-06	7.0119e-05	CCT6A;HSP90AB1;AHCY;MTHFD2;TUBB;GDI2;OLA1;VDAC1;YBX1;CCT8;GAPDH;METAP2
CDK6 human kinase ARCHS4 coexpression	5.04005	11/299	9.11915e-06	0.000268103	RPL4;EEF1A1;EEF1G;RPL3;SRP72;RPS6;RPLP0;RPS3;PABPC1;RPS2;TPT1
MAP3K7 human kinase ARCHS4 coexpression	5.04005	11/299	9.11915e-06	0.000268103	RPL4;EEF1A1;CCT6A;HSPA8;HNRNPDL;GLRX3;TUBB;GDI2;OLA1;NAP1L1;CCT8
IRAK1 human kinase ARCHS4 coexpression	5.04005	11/299	9.11915e-06	0.000268103	CRTAP;AHCY;MTA1;SHMT2;PABPC4;NME2;YBX1;RPS2;RPL8;EEF2;TKT
STK16 human kinase ARCHS4 coexpression	5.04005	11/299	9.11915e-06	0.000268103	RPL7A;RPS9;RPL32;TAF10;RPLP0;RPL36;RPS2;RPS11;TKT;RPS10;RPL28
CDK16 human kinase ARCHS4 coexpression	4.27706	10/299	5.28378e-05	0.00119495	CRTAP;MTA1;KDELR1;FASN;BTBD2;YBX1;AP2B1;RPL8;EEF2;TKT
MAPK6 human kinase ARCHS4 coexpression	4.27706	10/299	5.28378e-05	0.00119495	CCT6A;HSPA8;HSP90AB1;MTHFD2;TUBB;GDI2;OLA1;VDAC1;NAP1L1;CCT8
YES1 human kinase ARCHS4 coexpression	4.27706	10/299	5.28378e-05	0.00119495	CCT6A;HSP90AB1;GDI2;VDAC1;NAP1L1;YBX1;PABPC1;CCT8;KTN1;METAP2
PRPF4B human kinase ARCHS4 coexpression	3.55855	9/299	0.000276345	0.00477914	RPS15A;RPS7;HNRNPDL;RPL22;RPL11;RACK1;RPS20;NAP1L1;PABPC1
PIK3R4 human kinase ARCHS4 coexpression	3.55855	9/299	0.000276345	0.00477914	RPL4;CCT6A;EEF1G;HSPA8;HSP90AB1;AHCY;RPLP0;CCT8;METAP2
PKMYT1 human kinase ARCHS4 coexpression	3.55855	9/299	0.000276345	0.00477914	AHCY;MTA1;SHMT2;TUBB;HMGA1;NME2;RPS2;RPL8;RPS10
PLK1 human kinase ARCHS4 coexpression	3.55855	9/299	0.000276345	0.00477914	CCT6A;HSP90AB1;AHCY;SHMT2;TUBB;HMGA1;YBX1;RPL8;GAPDH
PRKCI human kinase ARCHS4 coexpression	2.88825	8/299	0.00129344	0.0172851	CCT6A;HSP90AB1;AHCY;GDI2;CCDC6;YBX1;PABPC1;KTN1
PAK4 human kinase ARCHS4 coexpression	2.88825	8/299	0.00129344	0.0172851	RPS16;AHCY;MTA1;KRT18;KDELR1;FASN;BTBD2;RPL8
ABL1 human kinase ARCHS4 coexpression	2.88825	8/299	0.00129344	0.0172851	CRTAP;MTA1;FASN;BTBD2;YBX1;AP2B1;EEF2;TKT
KIT human kinase ARCHS4 coexpression	2.88825	8/299	0.00129344	0.0172851	EEF1G;RPL3;EIF3L;RPS6;RPLP0;HAUS4;RPL10A;TPT1
MTOR human kinase ARCHS4 coexpression	2.88825	8/299	0.00129344	0.0172851	RPL4;AHCY;MTA1;FASN;PABPC4;YBX1;AP2B1;EEF2

## Sheet: summary
GO_Biological_Process_2021	-log10 P-value		GO_Cellular_Component_2021	-log10 P-value		GO_Molecular_Function_2021	-log10 P-value		ENCODE_and_ChEA_Consensus_TFs	-log10 P-value		MSigDB_Hallmark_2020	-log10 P-value		NCI-Nature_2016	-log10 P-value		ARCHS4_Kinases_Coexp	-log10 P-value
ribonucleoprotein complex biogenesis (GO:0022613)	8.0276		cytoplasmic side of lysosomal membrane (GO:0098574)	3.31275		mRNA 3'-UTR binding (GO:0003730)	2.5112		TCF3 ENCODE	5.73342		Unfolded Protein Response	1.33871		Regulation of RAC1 activity	1.53165		PRKCI	2.88825
ribonucleoprotein complex assembly (GO:0022618)	10.8539		ficolin-1-rich granule (GO:0101002)	3.47669		ATP transmembrane transporter activity (GO:0005347)	2.66959		ZMIZ1 ENCODE	5.75717		Protein Secretion	1.51618		Validated targets of C-MYC transcriptional activation	4.69687		PAK4	2.88825
ribosomal large subunit assembly (GO:0000027)	11.3116		secretory granule lumen (GO:0034774)	4.07726		5S rRNA binding (GO:0008097)	2.76449		NR2C2 ENCODE	5.91377		Oxidative Phosphorylation	1.86095					ABL1	2.88825
ribosome assembly (GO:0042255)	13.3716		ficolin-1-rich granule lumen (GO:1904813)	4.57193		small ribosomal subunit rRNA binding (GO:0070181)	2.76449		FLI1 ENCODE	6.11848		mTORC1 Signaling	3.25956					KIT	2.88825
ribosomal large subunit biogenesis (GO:0042273)	14.2968		cytoplasmic vesicle lumen (GO:0060205)	4.76143		ADP transmembrane transporter activity (GO:0015217)	2.99456		ELF1 ENCODE	7.00072		Myc Targets V1	13.22					MTOR	2.88825
ncRNA processing (GO:0034470)	55.3181		postsynaptic density (GO:0014069)	7.29701		poly-purine tract binding (GO:0070717)	3.00546		CEBPD ENCODE	8.01865								PRPF4B	3.55855
ribosome biogenesis (GO:0042254)	56.3135		asymmetric synapse (GO:0032279)	7.44991		TPR domain binding (GO:0030911)	3.31275		CREB1 ENCODE	8.81873								PIK3R4	3.55855
rRNA processing (GO:0006364)	58.6063		nucleus (GO:0005634)	8.00755		poly(A) binding (GO:0008143)	3.31985		ZBTB33 ENCODE	9.11088								PKMYT1	3.55855
rRNA metabolic process (GO:0016072)	60.074		intracellular membrane-bounded organelle (GO:0043231)	8.42219		translation initiation factor activity (GO:0003743)	3.7083		YY1 ENCODE	10.1913								PLK1	3.55855
cellular protein metabolic process (GO:0044267)	62.7886		nuclear lumen (GO:0031981)	10.1111		ubiquitin-like protein ligase binding (GO:0044389)	3.74687		KLF4 CHEA	10.3378								CDK16	4.27706
gene expression (GO:0010467)	65.4719		nucleolus (GO:0005730)	10.2603		translation elongation factor activity (GO:0003746)	3.92833		BRCA1 ENCODE	15.66								MAPK6	4.27706
cellular macromolecule biosynthetic process (GO:0034645)	72.4467		intracellular non-membrane-bounded organelle (GO:0043232)	13.6595		ubiquitin protein ligase binding (GO:0031625)	3.94981		MAX ENCODE	21.6748								YES1	4.27706
nuclear-transcribed mRNA catabolic process (GO:0000956)	82.4989		polysomal ribosome (GO:0042788)	24.4586		mRNA 5'-UTR binding (GO:0048027)	4.57371		PML ENCODE	23.0491								CDK6	5.04005
translation (GO:0006412)	85.8446		cytosolic small ribosomal subunit (GO:0022627)	30.3679		large ribosomal subunit rRNA binding (GO:0070180)	5.4692		NELFE ENCODE	23.1448								MAP3K7	5.04005
peptide biosynthetic process (GO:0043043)	86.2296		small ribosomal subunit (GO:0015935)	31.2092		mRNA binding (GO:0003729)	8.27182		ATF2 ENCODE	26.904								IRAK1	5.04005
nuclear-transcribed mRNA catabolic process, nonsense-mediated decay (GO:0000184)	95.5882		cell-substrate junction (GO:0030055)	33.1362		ubiquitin-protein transferase inhibitor activity (GO:0055105)	8.69956		KAT2A ENCODE	27.5286								STK16	5.04005
protein targeting to ER (GO:0045047)	96.3604		focal adhesion (GO:0005925)	33.4403		ubiquitin ligase inhibitor activity (GO:1990948)	9.04928		TAF7 ENCODE	35.587								CSNK2A1	5.84436
cotranslational protein targeting to membrane (GO:0006613)	99.6099		ribosome (GO:0005840)	48.4129		rRNA binding (GO:0019843)	10.915		TAF1 ENCODE	39.2428								CDK2	7.56653
SRP-dependent cotranslational protein targeting to membrane (GO:0006614)	101.219		large ribosomal subunit (GO:0015934)	63.4758		cadherin binding (GO:0045296)	11.8725		MYC ENCODE	41.2215								SRPK1	7.56653
cytoplasmic translation (GO:0002181)	102.558		cytosolic large ribosomal subunit (GO:0022625)	65.178		RNA binding (GO:0003723)	62.0694		MYC CHEA	51.3682								PKN3	8.48002
																		CDK4	8.48002
																		STK26	8.48002
